# Supplementary material for: MCM family in HCC: MCM6 indicates adverse tumor features and poor outcomes and promotes S/G2 cell cycle progression
Source: BMC Cancer. 2018 Feb 20;18:200. doi: 10.1186/s12885-018-4056-8 (PMC5819696; doi:10.1186/s12885-018-4056-8)
Supplement: Supplementary file 6 — PCR data of cohort1. (XLS 59 kb) [file 12885_2018_4056_MOESM6_ESM.xls]

## Sheet: MCM2
normal liver	Cirrhotic liver	HCC
0.641	3.306	22.777
0.7975	1.506	14.1065
1.401	3.4745	5.0065
1.2665	2.001	17.711
1.052	1.0285	12.0565
0.573	1.755	17.788
0.7225	2.653	2.5315
1.326	6.163	15.2835
1.1915	2.6695	5.8625
0.977	2.168	13.048
1.241	3.044	14.754
1.3975	1.1765	5.3885
2.001	2.7065	2.6595
1.8665	2.219	2.9325
1.652	2.5375	2.318
	2.567	4.954
	1.2705	3.3405
	2.382	9.796
	3.7805	4.5515
	1.4925	2.633
	5.3015	18.868
	2.092	8.8585
	2.1515	7.218
	1.388	1.499
	2.839	2.787
	3.1315	5.366
	2.437	1.6085
	1.7375	2.9515
	2.524	4.524
	3.1225	1.486
	3.733	3.8375
	2.654	20.639
	1.3655	17.837
	1.7285	7.397
	2.27	17.9265
	4.5765	6.9835
	2.1595	10.843
	2.2515	8.115
	1.723	23.368
	3.184	16.6735
		9.0645
		10.8745
		12.377
		25.3625
		6.274
		12.0065
		6.537
		18.7385
		19.475
		11.2165

## Sheet: MCM3
normal liver	Cirrhotic liver	HCC
1.1461	1.1854	4.6654
0.6843	0.616	4.5617
0.981	1.2743	2.0897
1.238	1.4237	2.5525
0.81	1.4396	3.6259
1.3008	0.9845	5.3797
0.6693	1.5398	1.341
0.966	2.5803	4.123
1.223	1.3989	2.2423
0.795	1.1327	2.9653
1.2661	1.2716	2.3489
0.8043	1.2198	1.358
1.101	1.114	1.0026
1.358	1.2579	1.3547
0.93	1.7302	1.2944
	1.2185	1.3196
	1.1369	1.5469
	1.3736	2.2938
	1.7292	1.7178
	1.1243	1.1653
	2.0452	5.8457
	1.3312	2.1128
	1.4404	1.853
	1.4569	1.0626
	1.7447	1.2218
	1.9348	1.7782
	1.3985	0.9285
	1.6293	1.54
	2.1457	3.1986
	1.8913	1.1118
	1.5572	1.8259
	1.3155	3.1593
	0.9804	5.756
	0.7898	1.948
	1.024	3.2708
	1.95	1.6348
	1.3516	4.7033
	1.0674	3.3752
	1.2975	4.8168
	1.0852	4.7554
		1.1463
		2.8784
		2.9215
		4.6581
		3.6204
		2.6014
		3.0011
		4.4091
		3.3597
		1.1581

## Sheet: MCM4
Normal liver	Cirrhotic liver	HCC
0.7487	0.4924	1.5365
0.3633	1.4027	1.7291
0.4716	0.4526	0.8618
0.593	1.7404	3.9291
0.4515	0.5	1.3377
1.0876	0.3769	2.0162
0.3483	0.3408	0.3589
0.2566	0.6768	0.7569
1.178	1.3911	0.5577
0.365	0.5747	0.8888
0.4687	0.7308	0.7565
0.6833	0.5581	0.6498
0.3916	0.6045	0.7125
0.13	0.6455	0.3506
0.5715	1.7001	0.3059
	0.6018	1.3946
	2.0287	0.3954
	0.6662	2.6689
	1.8158	0.4516
	0.3012	1.4454
	0.4793	0.5813
	0.2887	0.4778
	0.3592	1.985
	0.2422	0.1959
	0.3048	0.4311
	0.245	1.5619
	0.2694	2.3695
	0.1941	1.3168
	0.3129	0.6517
	0.6139	0.4697
	0.4806	0.5401
	1.5414	2.0131
	0.5489	1.5995
	0.5359	0.831
	2.498	1.7947
	1.7241	0.5882
	0.6829	3.0182
	0.7261	0.7475
	1.6468	1.8438
	0.5473	1.0202
		1.5139
		1.2604
		1.3293
		1.8588
		0.4729
		0.7484
		0.4544
		1.5279
		1.8158
		1.1403

## Sheet: MCM5
Normal liver	Cirrhotic liver	HCC
0.1372	0.2924	1.0722
0.1934	0.1348	0.528
0.2004	0.2623	0.5319
0.2333	0.2554	0.8713
0.208	0.2047	0.7036
0.2112	0.2132	0.5585
0.1784	0.2789	0.6584
0.1854	0.4118	0.6645
0.2183	0.2405	0.2716
0.193	0.2194	0.6454
0.2572	0.3064	0.747
0.3134	0.1828	0.3028
0.3204	0.249	0.3066
0.3533	0.3029	0.2952
0.328	0.264	0.2509
	0.3377	0.3391
	0.2432	0.3475
	0.2758	0.4505
	0.3629	0.3568
	0.1705	0.2302
	0.3236	0.579
	0.1979	0.5098
	0.2561	0.4495
	0.2197	0.1665
	0.2943	0.1896
	0.2887	0.3859
	0.3237	0.2448
	0.2429	0.2916
	0.3117	0.338
	0.3979	0.158
	0.3062	0.2647
	0.2843	0.886
	0.2283	0.7883
	0.2177	0.3768
	0.1775	0.9989
	0.2904	0.4182
	0.2318	0.5946
	0.243	0.352
	0.2056	1.2298
	0.2342	1.1217
		0.3975
		0.3937
		0.6425
		0.8456
		0.5287
		0.436
		0.4684
		0.797
		1.059
		0.2464

## Sheet: MCM6
Normal liver	Cirrhotic liver	HCC
0.104191	0.328697	1.1871
0.227299	0.08173	0.434782
0.139489	0.268078	1.69583
0.112213	0.218225	0.955276
0.456804	0.228254	2.16268
0.130936	0.305803	1.11592
0.212299	0.451091	1.81479
0.424489	0.955826	1.64501
0.0972126	0.317568	1.37655
0.141804	0.32328	1.12423
0.224191	0.39306	1.64584
0.347299	0.197065	0.412115
0.359489	0.325962	1.33446
0.232213	0.46906	0.462848
0.376804	0.364006	0.399134
	0.275791	0.466742
	0.220953	0.506131
	0.339708	0.884193
	0.477314	0.436442
	0.309438	1.422
	0.456677	1.96071
	0.296054	0.566225
	0.281368	1.3946
	0.490231	0.409628
	0.496863	0.242617
	0.605547	0.694681
	0.531662	0.237864
	0.531337	0.545117
	0.728303	0.424012
	0.510684	0.398889
	0.431385	2.28164
	0.241446	1.04031
	0.363525	2.08372
	0.240804	1.2807
	0.313987	1.4835
	0.578653	0.112485
	0.303049	0.848843
	0.278388	0.818344
	0.354454	2.44128
	0.32773	0.91547
		0.6935
		0.942269
		0.783092
		1.66867
		0.635359
		1.40403
		1.37803
		1.96436
		1.19121
		0.848004

## Sheet: MCM7
Normal liver	Cirrhotic liver	HCC
1.6585	1.8314	5.9587
1.8742	1.5196	3.8829
1.6444	1.7373	2.6664
1.3171	2.0445	4.2715
1.5848	2.091	3.8413
1.7244	1.2113	3.6991
1.8592	1.8075	1.1636
1.6294	4.0339	4.1668
1.3021	2.381	2.3727
1.5698	1.9517	3.6685
1.7785	2.0823	2.7961
1.9942	1.402	2.6217
1.7644	1.5885	1.6596
1.4371	1.8851	2.0148
1.7048	1.9469	1.7394
	1.5328	2.913
	1.3097	2.3878
	1.6657	2.3579
	2.1443	2.5619
	1.5302	1.9583
	2.9148	4.9137
	1.5885	2.7608
	1.8702	4.2894
	1.3977	1.759
	1.6909	1.3444
	1.9713	2.9723
	1.2984	1.8239
	1.422	1.3615
	2.1346	1.9243
	2.2348	2.0928
	1.9602	1.877
	1.539	4.399
	1.2584	4.8038
	1.2641	3.4355
	1.3366	4.6696
	2.3861	1.9474
	1.797	3.7726
	1.6274	3.3469
	1.4092	5.9489
	1.7182	5.4875
		3.1219
		4.8402
		4.13
		5.8963
		3.5891
		1.9049
		2.9596
		4.755
		5.0182
		2.1712

## Sheet: MCM8
Normal liver	Cirrhotic liver	HCC
0.0839	0.0716	0.5879
0.0685	0.0687	0.7115
0.0471	0.1765	0.2616
0.0947	0.0428	1.3728
0.1688	0.1796	0.3873
0.093	0.186	0.5272
0.0535	0.2236	0.1463
0.0321	0.2875	0.345
0.0797	0.3195	0.2734
0.1538	0.228	1.014
0.2039	0.2031	0.7934
0.1885	0.0769	0.1401
0.1671	0.1746	0.1329
0.2147	0.1474	0.2919
0.2888	0.2643	0.1142
	0.1153	0.3478
	0.1214	0.1612
	0.1392	0.4504
	0.2603	0.2498
	0.1293	0.0927
	0.2327	0.4216
	0.1895	0.3957
	0.1895	0.4648
	0.1191	0.1977
	0.1216	0.0675
	0.2184	0.2859
	0.123	0.1347
	0.1412	0.1996
	0.186	0.2554
	0.1658	0.1942
	0.1774	0.2945
	0.103	0.5208
	0.1254	0.3927
	0.1134	0.734
	0.1427	0.5779
	0.1367	0.2784
	0.1555	0.2845
	0.1444	0.3083
	0.0917	0.4385
	0.1499	0.7931
		0.2991
		1.1289
		0.6124
		0.8351
		0.218
		0.4152
		0.3064
		0.361
		1.271
		0.1633

## Sheet: MCM9
Normal liver	Cirrhotic liver	HCC
0.5603	0.5797	0.5068
0.5915	0.4553	0.3346
0.2251	0.4492	0.8878
0.5194	0.6521	0.3939
0.5208	0.5159	0.5906
0.5369	0.6025	0.8087
0.5765	0.6515	0.6606
0.2101	0.7898	0.8013
0.5044	0.6177	0.6423
0.5058	0.6388	0.5656
0.6803	0.6562	0.4042
0.7115	0.6435	0.2618
0.3451	0.5369	0.485
0.6394	0.5408	0.5565
0.6408	0.6478	0.5427
	0.6266	0.5369
	0.4424	0.6095
	0.4513	0.3635
	0.6597	0.4664
	0.4923	0.5764
	0.5502	0.6012
	0.6202	0.2675
	0.5332	0.6204
	0.7355	0.5273
	0.5746	0.1793
	0.7686	0.443
	0.4168	0.5478
	0.6207	0.4583
	0.799	0.6165
	0.8206	0.2833
	0.7442	0.501
	0.5676	0.461
	0.4941	0.3895
	0.5321	0.8643
	0.64	0.459
	0.5889	0.8577
	0.5502	0.4908
	0.4027	0.3533
	0.5246	0.4768
	0.5478	0.353
		0.4335
		0.5312
		0.7759
		0.2174
		0.5287
		0.7681
		1.1044
		0.6885
		0.5901
		0.2514

## Sheet: MCM10
Normal liver	Cirrhotic liver	HCC
0.3996	0.5076	3.9672
0.312	1.5612	1.0488
0.45	2.5124	0.8898
0.2748	0.342	3.2364
0.312	0.4572	1.6332
0.4416	0.4884	1.707
0.132	0.4236	1.4142
0.27	1.9928	1.5078
0.0948	0.7152	0.5814
0.132	0.5796	3.1728
1.8396	0.5232	0.8658
1.252	2.2328	0.9852
0.89	0.4992	0.495
1.7148	0.6468	0.195
1.752	0.4968	0.3174
	2.2844	0.7998
	0.2724	0.3828
	0.9	1.266
	1.0272	0.5346
	0.3276	0.3246
	2.9676	1.6416
	0.2604	0.8268
	1.6	1.7184
	0.4248	0.2292
	1.5052	0.294
	0.852	0.5976
	1.8772	0.4158
	0.66	0.4662
	2.0016	0.5358
	0.5508	0.1614
	1.726	0.5952
	0.5904	1.704
	0.2584	2.1054
	0.2544	1.035
	0.3828	2.3286
	0.8532	0.3816
	0.5004	1.8828
	0.4548	0.5682
	0.6396	2.1906
	0.5088	1.956
		1.0278
		3.5916
		2.8698
		2.0478
		0.447
		1.5024
		0.7644
		3.8148
		2.0538
		0.9414

## Sheet: RECQL4
Normal liver	Cirrhotic liver	HCC
0.888	0.931	1.661
1.05	1.257	1.728
1.174	2.76	1.987
0.908	1.396	3.624
1.316	2.143	1.658
1.014	1.023	1.864
0.9	1.163	0.924
1.024	1.862	1.263
0.758	1.44	2.589
1.166	0.822	1.223
2.088	1.991	1.713
2.25	1.493	1.629
2.374	1.812	1.344
2.108	0.769	0.963
2.516	1.337	1.337
	1.163	1.368
	1.862	1.087
	1.906	1.427
	1.052	2.45
	1.157	1.375
	1.328	2.355
	1.971	1.414
	1.156	5.763
	1.069	0.806
	0.928	2.186
	1.843	2.819
	1.044	0.928
	2.972	1.708
	1.021	1.723
	0.79	1.41
	0.976	1.649
	1.92	2.655
	1.573	4.183
	1.043	1.912
	2.83	2.619
	1.097	1.246
	1.114	1.279
	1.983	1.293
	1.963	3.265
	2.133	2.567
		1.003
		1.621
		3.02
		1.733
		1.378
		1.467
		1.326
		3.321
		1.668
		2.221
