# Supplementary material for: MCM family in HCC: MCM6 indicates adverse tumor features and poor outcomes and promotes S/G2 cell cycle progression
Source: BMC Cancer. 2018 Feb 20;18:200. doi: 10.1186/s12885-018-4056-8 (PMC5819696; doi:10.1186/s12885-018-4056-8)
Supplement: Supplementary file 7 — PCR data of cohort2. (XLS 46 kb) [file 12885_2018_4056_MOESM7_ESM.xls]

## Sheet: pcr in cohort2
No	live, 0:dead,1:live	survival(months)	gender,1:male, 2:female	AFP,0:negative,1:positive)	Tno(tumor number)	grade(0:1-2,1:3-4)	PVTT	MCM2	MCM2G	MCM3	MCM3G	MCM4	MCM4G	MCM5	MCM5G	MCM6	MCM6G	MCM8	MCM8G	MCM7	MCM7G	MCM10	MCM10G	TNM
1	1	57.2	2	1	2	0	0	3.41	1	8.44	2	4.78	2	5.32	2	3.84	1	6.77	2	7.4	1	6.66	2	1
2	0	24.7	2	1	1	1	0	4.61	2	6.72	2	5.97	2	4.18	1	4.83	2	6.57	2	8.61	2	7.14	2	3
3	0	25.1	1	1	2	0	0	4.22	2	7.57	2	4.62	2	5.19	2	4.38	2	7.91	2	8.42	2	7.09	2	3
4	1	25.1	1	1	2	0	0	4.3	2	7.57	2	4.62	2	5.19	2	4.45	2	7.91	2	8.44	2	7.09	2	1
5	1	57.6	2	0	1	0	0	3.37	1	6.14	1	3.71	1	4.13	1	3.81	1	5.49	1	6.93	1	4.69	1	3
6	1	28.1	1	1	1	0	0	3.79	2	8.13	2	4.3	2	3.86	1	3.91	1	6.06	1	7.99	2	6.57	2	3
7	1	46.5	1	1	2	0	1	3.34	1	6.61	1	4.22	2	3.99	1	3.66	1	5.1	1	6.51	1	5.71	1	3
8	0	46.5	1	1	2	0	1	3.41	1	6.61	1	4.22	2	3.99	1	3.87	1	5.1	1	7.64	2	5.71	1	3
9	0	12.8	2	1	2	0	1	4.57	2	8.23	2	4.53	2	6.8	2	4.75	2	7.63	2	8.6	2	7.37	2	3
10	1	12.8	2	1	2	0	1	5.32	2	8.23	2	4.53	2	6.8	2	4.92	2	7.63	2	8.61	2	7.37	2	3
11	1	19.3	1	0	1	0	0	4.22	2	6.68	1	4.01	1	4.86	2	4.35	2	7.83	2	8.25	2	6.37	2	1
12	0	7.4	2	1	1	0	1	4	2	6.94	2	4.1	2	4.93	2	4.11	2	4.56	1	7.67	2	5.31	1	3
13	1	19.5	1	1	1	0	1	3.57	1	6.8	2	4.1	2	4.23	1	4.07	2	5.39	1	7.49	1	6.01	2	3
14	1	24.2	1	1	1	1	1	3.73	2	6.67	1	4.51	2	4.23	1	3.88	1	5.52	1	7.96	2	6.01	2	1
15	1	47.5	1	0	1	0	0	3.29	1	5.91	1	3.4	1	3.74	1	3.61	1	5.27	1	6.14	1	4.47	1	1
16	1	24.2	1	1	1	1	1	3.78	2	6.67	1	4.51	2	4.23	1	3.91	1	5.52	1	7.98	2	6.01	2	1
17	0	45.5	1	0	2	1	0	3.36	1	5.43	1	3.84	1	4	1	3.8	1	6.07	1	6.85	1	4.53	1	1
18	1	45.5	1	0	1	1	0	3.53	1	6.68	1	3.61	1	4.49	2	4	2	6.2	2	7.27	1	5.33	1	1
19	1	26.1	1	1	1	1	0	3.39	1	7.12	2	4.87	2	5.11	2	3.82	1	5.62	1	7.31	1	5.76	2	1
20	1	14.7	1	0	1	1	0	3.24	1	6.02	1	4.02	1	4.65	2	3.59	1	5.57	1	5.92	1	5.47	1	1
21	1	14.7	1	0	1	1	0	3.25	1	6.02	1	4.02	1	4.65	2	3.59	1	5.57	1	5.92	1	5.47	1	1
22	1	60.8	1	1	1	0	0	3.63	2	6.26	1	4.14	2	4.21	1	3.68	1	6.21	2	6.52	1	5.34	1	1
23	1	50.7	2	0	1	0	0	3.35	1	5.83	1	3.42	1	3.96	1	3.75	1	5.67	1	6.68	1	4.44	1	1
24	1	23.5	1	0	1	0	0	4.45	2	8.89	2	4.63	2	5.68	2	4.47	2	7.85	2	8.46	2	7.62	2	1
25	1	25	1	1	1	0	0	3.57	1	6.5	1	4.71	2	4.21	1	4.02	2	7.44	2	7.48	1	5.99	2	1
26	0	20.5	1	0	1	0	0	3.34	1	5.93	1	3.76	1	3.83	1	3.66	1	5.33	1	6.51	1	4.83	1	1
27	1	27.7	1	0	1	1	0	3.96	2	7.11	2	3.79	1	4.14	1	4.08	2	6.7	2	7.54	2	5.98	2	1
28	0	46.4	1	0	1	1	0	3.42	1	5.47	1	4.32	2	4.73	2	3.94	2	5.84	1	6.97	1	5.42	1	1
29	1	26.8	1	0	1	0	0	3.31	1	6.38	1	3.52	1	4.01	1	3.66	1	5.64	1	6.24	1	4.76	1	1
30	1	25.9	1	1	1	1	0	4.1	2	6.88	2	5	2	4.14	1	4.34	2	8.03	2	8.23	2	6.66	2	1
31	1	57.8	1	0	1	1	0	3.31	1	7.62	2	3.83	1	5.21	2	3.61	1	5.78	1	6.15	1	5.75	1	1
32	1	48.5	2		1	0	0	3.88	2	7.87	2	4	1	4.91	2	4	2	7.13	2	7.42	1	7.03	2	1
33	1	48.5	2		1	0	0	4.03	2	7.87	2	4	1	4.91	2	4.32	2	7.13	2	8.17	2	7.03	2	1
34	1	48.8	1	0	1	0	1	3.39	1	7.75	2	5.55	2	6.07	2	3.82	1	7.91	2	7.37	1	6.98	2	2
35	1	12.8	1	0	1	1	0	3.09	1	6.2	1	4.08	1	4.28	1	3.58	1	6.09	1	5.43	1	5.62	1	1
36	0	19.5	1	1	1	0	1	3.6	1	6.8	2	4.1	2	4.23	1	4.38	2	5.39	1	8.42	2	6.01	2	3
37	1	48.8	1	0	1	0	1	4.5	2	7.75	2	5.55	2	6.07	2	4.75	2	7.91	2	8.53	2	6.98	2	2
38	0	0.7	1	1	1	0	1	3.89	2	6.94	2	3.58	1	4.75	2	4.02	2	6.43	2	7.42	1	6.23	2	3
39	0	0.7	1	1	1	0	1	4.03	2	6.94	2	3.58	1	4.75	2	4.32	2	6.43	2	8.17	2	6.23	2	3
40	1	12.8	1	0	1	1	0	3.42	1	7.4	2	4.09	2	5.3	2	3.88	1	6.8	2	7.96	2	7.19	2	1
41	0	4.5	1	1	1	0	0	3.83	2	6.69	1	3.79	1	4.43	2	3.95	2	6.14	1	6.98	1	5.69	1	4
42	0	4.5	1	1	1	0	0	4.02	2	6.69	1	3.79	1	4.43	2	4.16	2	6.14	1	7.68	2	5.69	1	4
43	1	27.6	1	1	1	0	0	3.35	1	6.16	1	3.49	1	4.38	1	3.8	1	6	1	6.84	1	5.61	1	1
44	1	19.8	1	1	1	0	1	3.82	2	7.73	2	5.22	2	4.79	2	3.92	1	6.39	2	8.13	2	6.52	2	2
45	0	47.5	1	0	1	0	0	3.25	1	5.91	1	3.4	1	3.74	1	3.61	1	5.27	1	6.14	1	4.47	1	1
46	1	25	1	1	1	0	0	3.91	2	7.21	2	4.32	2	4.63	2	4.07	2	6.35	2	7.49	1	6.09	2	1
47	0	25	1	1	1	0	0	4.61	2	7.21	2	4.32	2	4.63	2	4.92	2	6.35	2	8.61	2	6.09	2	3
48	0	19.3	1	0	1	0	0	4.21	2	6.68	1	4.01	1	4.86	2	4.35	2	7.83	2	8.25	2	6.37	2	3
49	1	17.9	2	1	1	1	1	3.73	2	7.15	2	4.75	2	4.38	1	3.87	1	6.46	2	7.64	2	5.31	1	2
50	0	13.6	1	1	1	0	0	3.44	1	4.99	1	3.53	1	3.85	1	3.95	2	5.74	1	6.97	1	4.43	1	1
51	0	13.6	1	1	1	0	0	3.64	2	4.99	1	3.53	1	3.85	1	3.87	1	5.74	1	7.55	2	4.43	1	1
52	0	35.9	2	1	2	1	0	3.61	1	6.71	2	4.07	1	4.79	2	5.2	2	5.79	1	8.67	2	5.95	2	3
53	1	50.7	2	0	1	0	0	3.35	1	5.83	1	3.42	1	3.96	1	3.75	1	5.67	1	6.68	1	4.44	1	1
54	0	47.6	1	1	1	0	0	4.3	2	7.19	2	4.9	2	5.33	2	4.45	2	7	2	8.44	2	6.86	2	3
55	1	47.6	1	1	1	0	0	4.45	2	7.19	2	4.9	2	5.33	2	4.47	2	7	2	8.46	2	6.86	2	2
56	0	20.5	1	0	1	0	0	3.34	1	5.93	1	3.76	1	3.83	1	3.66	1	5.33	1	6.48	1	4.83	1	1
57	0	31.4	1	1	1	0	0	3.79	2	8.13	2	4.3	2	3.86	1	3.91	1	6.06	1	7.98	2	6.57	2	3
58	0	7.4	2	1	1	0	1	4	2	6.94	2	4.1	2	4.93	2	4.11	2	4.56	1	7.68	2	5.31	1	3
59	1	14	1	0	1	0	0	3.31	1	6.49	1	4.03	1	4.59	2	3.66	1	5.74	1	6.24	1	5.76	1	2
60	0	14	1	0	1	0	0	3.39	1	6.49	1	4.03	1	4.59	2	3.82	1	5.74	1	7.37	1	5.76	2	2
61	0	13.1	2	1	1	0	1	3.24	1	6.2	1	3.87	1	3.89	1	3.58	1	5.1	1	5.43	1	4.62	1	1
62	0	13.1	2	1	1	0	1	3.72	2	6.2	1	3.87	1	3.89	1	3.87	1	5.1	1	7.59	2	4.62	1	2
63	0	9.2	1	1	1	0	1	3.58	1	6.05	1	3.68	1	3.79	1	4.16	2	4.77	1	7.88	2	4.37	1	3
64	0	9.2	1	1	1	0	1	4.02	2	6.05	1	3.68	1	3.79	1	4.3	2	4.77	1	7.88	2	4.37	1	3
65	0	36.9	1	1	1	0	1	5.6	2	8.09	2	6.09	2	6.58	2	5.2	2	6.93	2	8.81	2	8.3	2	4
66	1	57.2	2	1	2	0	0	3.63	2	8.44	2	4.78	2	5.32	2	3.84	1	6.77	2	7.4	1	6.66	2	1
67	1	23.5	1	0	1	0	0	4.5	2	8.89	2	4.63	2	5.68	2	4.56	2	7.85	2	8.53	2	7.62	2	1
68	1	19.8	1	1	1	0	1	3.82	2	7.73	2	5.22	2	4.79	2	3.91	1	6.39	2	7.99	2	6.52	2	2
69	0	18.9	1	1	2	0	1	3.45	1	6.65	1	3.69	1	4.41	1	3.98	2	6.4	2	6.98	1	4.32	1	2
70	0	18.9	1	1	2	0	1	3.58	1	6.65	1	3.69	1	4.41	2	4.3	2	6.4	2	7.92	2	4.32	1	2
71	0	5.4	1	0	1	0	1	3.91	2	7.76	2	5	2	5.43	2	4.02	2	7.72	2	7.48	1	7.08	2	4
72	1	23.7	1	0	1	1	0	3.64	2	6.85	2	4.99	2	4.5	2	3.84	1	5.16	1	7.55	2	5.62	1	1
73	0	5.4	1	0	1	0	1	4.21	2	7.76	2	5	2	5.43	2	4.34	2	7.72	2	8.23	2	7.08	2	4
74	0	1	1	0	1	1	1	3.62	2	7.79	2	3.61	1	3.96	1	3.52	1	6.07	1	5.36	1	5.33	1	2
75	0	25.9	1	1	1	1	0	4.1	2	6.88	2	5	2	4.14	1	4.34	2	8.03	2	8.23	2	6.66	2	1
76	1	26.1	1	1	1	1	0	3.39	1	7.12	2	4.87	2	5.11	2	3.82	1	5.62	1	7.31	1	5.76	2	1
77	1	49.1	1	1	1	1	0	3.63	2	6.05	1	3.97	1	4.38	1	3.82	1	6.47	2	7.32	1	6.12	2	2
78	1	26.8	1	0	1	0	0	3.31	1	6.38	1	3.52	1	4.01	1	3.66	1	5.64	1	6.48	1	4.76	1	1
79	1	46.4	1	0	1	1	0	3.44	1	5.47	1	4.32	2	4.73	2	3.94	2	5.84	1	6.97	1	5.42	1	1
80	1	12.8	1	0	1	1	0	3.41	1	7.4	2	4.09	2	5.3	2	3.88	1	6.8	2	7.92	2	7.19	2	1
81	0	12.8	1	0	1	1	0	3.09	1	6.2	1	4.08	1	4.28	1	3.52	1	6.09	1	5.36	1	5.62	1	1
82	1	27.6	1	1	1	0	0	3.35	1	6.16	1	3.49	1	4.38	1	3.8	1	6	1	6.84	1	5.61	1	1
83	1	23.7	1	0	1	1	0	3.63	2	6.85	2	4.99	2	4.5	2	3.84	1	5.16	1	7.54	2	5.62	1	1
84	1	59.2	1	1	1	1	0	3.34	1	7.46	2	3.9	1	3.99	1	3.68	1	4.72	1	6.52	1	5.64	1	1
85	1	59.2	1	1	1	1	0	3.41	1	7.46	2	3.9	1	3.99	1	3.88	1	4.72	1	7.67	2	5.64	1	1
86	0	31.2	1	0	1	1	0	3.5	1	6.33	1	4.34	2	4.18	1	3.98	2	6.97	2	7.09	1	4.65	1	4
87	1	45.5	1	0	2	1	0	3.36	1	5.43	1	3.84	1	4	1	3.8	1	6.07	1	6.85	1	4.53	1	1
88	1	27.8	1	0	1	1	0	3.88	2	6.33	1	4.34	2	4.18	1	4	2	6.97	2	7.09	1	4.65	1	1
89	0	52	1	1	1	1	0	3.45	1	5.89	1	3.56	1	4.34	1	3.98	2	6.54	2	7.05	1	4.39	1	1
90	1	27.7	1	0	1	1	0	3.96	2	7.11	2	3.79	1	4.14	1	4.08	2	6.7	2	7.51	2	5.98	2	1
91	1	52	1	1	1	1	0	3.5	1	5.89	1	3.56	1	4.34	1	3.98	2	6.54	2	7.05	1	4.39	1	1
92	1	57.8	1	0	1	1	0	3.29	1	7.62	2	3.83	1	5.21	2	3.61	1	5.78	1	6.15	1	5.75	1	1
93	1	25	1	1	1	0	0	3.6	1	6.5	1	4.71	2	4.21	1	4.34	2	7.44	2	8.23	2	5.99	2	1
94	1	58.1	2	1	1	1	0	3.62	1	8.24	2	5.66	2	6.05	2	5.42	2	7.98	2	9.06	2	7.12	2	1
95	0	49.1	1	1	1	1	0	3.63	2	6.05	1	3.97	1	4.38	1	3.82	1	6.47	2	7.32	1	6.12	2	2
96	0	12.4	2	1	1	1	0	3.83	2	6.69	1	4.52	2	4.74	2	3.92	1	7.45	2	8.13	2	6.91	2	2
97	0	12.4	2	1	1	1	0	5.6	2	6.69	1	4.52	2	4.74	2	5.42	2	7.45	2	8.81	2	6.91	2	4
98	1	45.5	1	0	1	1	0	3.53	1	6.68	1	3.61	1	4.49	2	4	2	6.2	2	7.27	1	5.33	1	1
99	0	24.7	2	1	1	1	0	4.57	2	6.72	2	5.97	2	4.18	1	4.83	2	6.57	2	8.6	2	7.14	2	4
100	0	35.9	2	1	2	1	0	3.61	1	6.71	2	4.07	1	4.79	2	5.12	2	5.79	1	8.61	2	5.95	2	3
101	1	57.6	2	0	1	0	0	3.37	1	6.14	1	3.71	1	4.13	1	3.81	1	5.49	1	6.93	1	4.69	1	3
102	1	17.9	2	1	1	1	1	3.72	2	7.15	2	4.75	2	4.38	1	3.87	1	6.46	2	7.59	2	5.31	1	2
G: GROUP, 1: low levels, 2: high levels
